# Supplementary material for: DNA barcode-based survey of Trichoptera in the Crooked River reveals three new species records for British Columbia
Source: PeerJ. 2018 Jan 12;6:e4221. doi: 10.7717/peerj.4221 (PMC5768167; doi:10.7717/peerj.4221)
Supplement: Data S1 [file peerj-06-4221-s001.xlsx]

## Sheet: bold_data-2.txt
processid	sampleid	recordID	catalognum	fieldnum	institution_storing	collection_code	bin_uri	phylum_taxID	phylum_name	class_taxID	class_name	order_taxID	order_name	family_taxID	family_name	subfamily_taxID	subfamily_name	genus_taxID	genus_name	species_taxID	species_name	subspecies_taxID	subspecies_name	identification_provided_by	identification_method	identification_reference	tax_note	voucher_status	tissue_type	collection_event_id	collectors	collectiondate_start	collectiondate_end	collectiontime	collection_note	site_code	sampling_protocol	lifestage	sex	reproduction	habitat	associated_specimens	associated_taxa	extrainfo	notes	lat	lon	coord_source	coord_accuracy
CRTRI001-15	BIOUG18683-A01	5432170	BIOUG18683-A01	1-CR108	University of Guelph, Centre for Biodiversity Genomics		BOLD:AAA2527	20	Arthropoda	82	Insecta	99	Trichoptera	1469	Hydropsychidae	79195	Hydropsychinae	5202	Hydropsyche	101395	Hydropsyche slossonae			Kate Perez	BOLD ID Engine Manual			Vouchered:Registered Collection	To be sampled from voucher		D.Huber,D.Erasmus,C.Shrimpton					CR108	Hand and kick-net collection	I						Larval		54.458	-122.722
CRTRI002-15	BIOUG18683-A02	5432171	BIOUG18683-A02	2-CR3	University of Guelph, Centre for Biodiversity Genomics		BOLD:AAA3236	20	Arthropoda	82	Insecta	99	Trichoptera	1469	Hydropsychidae	79195	Hydropsychinae	5202	Hydropsyche	110831	Hydropsyche alternans			Kate Perez	BOLD ID Engine Manual			Vouchered:Registered Collection	To be sampled from voucher		D.Huber,D.Erasmus,C.Shrimpton					CR3	Hand and kick-net collection	I						Larval		54.643	-122.743
CRTRI003-15	BIOUG18683-A03	5432172	BIOUG18683-A03	3-CR4	University of Guelph, Centre for Biodiversity Genomics		BOLD:AAC3057	20	Arthropoda	82	Insecta	99	Trichoptera	1469	Hydropsychidae	79195	Hydropsychinae	5202	Hydropsyche	353000	Hydropsyche cockerelli			Kate Perez	BOLD ID Engine Manual			Vouchered:Registered Collection	To be sampled from voucher		D.Huber,D.Erasmus,C.Shrimpton					CR4	Hand and kick-net collection	I						Larval		54.388	-122.633
CRTRI006-15	BIOUG18683-A06	5432175	BIOUG18683-A06	8-CR2	University of Guelph, Centre for Biodiversity Genomics		BOLD:AAK3416	20	Arthropoda	82	Insecta	99	Trichoptera	1673	Hydroptilidae	95634	Hydroptilinae	95635	Hydroptila					Kate Perez	BIN Taxonomy Match			Vouchered:Registered Collection	To be sampled from voucher		D.Huber,D.Erasmus,C.Shrimpton					CR2	Hand and kick-net collection	I						Larval		54.484	-122.721
CRTRI007-15	BIOUG18683-A07	5432176	BIOUG18683-A07	9-CR3	University of Guelph, Centre for Biodiversity Genomics		BOLD:AAE2683	20	Arthropoda	82	Insecta	99	Trichoptera	1563	Polycentropodidae	95632	Polycentropodinae	107312	Neureclipsis	107313	Neureclipsis bimaculata			Kate Perez	BIN Taxonomy Match	(Linnaeus, 1758)			To be sampled from voucher		D.Huber,D.Erasmus,C.Shrimpton					CR3	Hand and kick-net collection	I						Larval		54.643	-122.743
CRTRI008-15	BIOUG18683-A08	5432177	BIOUG18683-A08	10-CR3	University of Guelph, Centre for Biodiversity Genomics		BOLD:AAE2683	20	Arthropoda	82	Insecta	99	Trichoptera	1563	Polycentropodidae	95632	Polycentropodinae	107312	Neureclipsis	107313	Neureclipsis bimaculata			Kate Perez	BIN Taxonomy Match	(Linnaeus, 1758)			To be sampled from voucher		D.Huber,D.Erasmus,C.Shrimpton					CR3	Hand and kick-net collection	I						Larval		54.643	-122.743
CRTRI009-15	BIOUG18683-A09	5432178	BIOUG18683-A09	11-CR3	University of Guelph, Centre for Biodiversity Genomics		BOLD:AAA3891	20	Arthropoda	82	Insecta	99	Trichoptera	1469	Hydropsychidae	79195	Hydropsychinae	5148	Cheumatopsyche					Emily A Yurkowski	Taxonomic Keys			Vouchered:Registered Collection	To be sampled from voucher		D.Huber,D.Erasmus,C.Shrimpton					CR3	Hand and kick-net collection	I						Larval		54.643	-122.743
CRTRI010-15	BIOUG18683-A10	5432179	BIOUG18683-A10	12-CR2	University of Guelph, Centre for Biodiversity Genomics		BOLD:AAB3049	20	Arthropoda	82	Insecta	99	Trichoptera	1469	Hydropsychidae	95208	Arctopsychinae	95209	Arctopsyche	102925	Arctopsyche grandis			Kate Perez	BOLD ID Engine Manual	(Banks, 1900)			To be sampled from voucher		D.Huber,D.Erasmus,C.Shrimpton					CR2	Hand and kick-net collection	I						Larval		54.484	-122.721
CRTRI012-15	BIOUG18683-A12	5432181	BIOUG18683-A12	14-CR3	University of Guelph, Centre for Biodiversity Genomics		BOLD:AAA3236	20	Arthropoda	82	Insecta	99	Trichoptera	1469	Hydropsychidae	79195	Hydropsychinae	5202	Hydropsyche	110831	Hydropsyche alternans			Kate Perez	BOLD ID Engine Manual			Vouchered:Registered Collection	To be sampled from voucher		D.Huber,D.Erasmus,C.Shrimpton					CR3	Hand and kick-net collection	I						Larval		54.643	-122.743
CRTRI013-15	BIOUG18683-B01	5432182	BIOUG18683-B01	15-CR5	University of Guelph, Centre for Biodiversity Genomics		BOLD:ACH0278	20	Arthropoda	82	Insecta	99	Trichoptera	1743	Limnephilidae	83352	Limnephilinae	102980	Psychoglypha	136029	Psychoglypha alascensis			Kate Perez	BIN Taxonomy Match	(Banks, 1900)		Vouchered:Registered Collection	To be sampled from voucher		D.Huber,D.Erasmus,C.Shrimpton					CR5	Hand and kick-net collection	I						Larval		54.478	-122.719
CRTRI014-15	BIOUG18683-B02	5432183	BIOUG18683-B02	16-CR3	University of Guelph, Centre for Biodiversity Genomics		BOLD:AAA5429	20	Arthropoda	82	Insecta	99	Trichoptera	1556	Leptoceridae	95627	Leptocerinae	5238	Ceraclea	133780	Ceraclea annulicornis			Kate Perez	BIN Taxonomy Match	(Stephens, 1836)			To be sampled from voucher		D.Huber,D.Erasmus,C.Shrimpton					CR3	Hand and kick-net collection	I						Larval		54.643	-122.743
CRTRI015-15	BIOUG18683-B03	5432184	BIOUG18683-B03	17-CR4	University of Guelph, Centre for Biodiversity Genomics		BOLD:ABX6535	20	Arthropoda	82	Insecta	99	Trichoptera	1641	Brachycentridae			5495	Brachycentrus	102916	Brachycentrus americanus			Kate Perez	BIN Taxonomy Match	(Banks, 1899)		Vouchered:Registered Collection	To be sampled from voucher		D.Huber,D.Erasmus,C.Shrimpton					CR4	Hand and kick-net collection	I						Larval		54.388	-122.633
CRTRI016-15	BIOUG18683-B04	5432185	BIOUG18683-B04	18-CR4	University of Guelph, Centre for Biodiversity Genomics		BOLD:ABX6535	20	Arthropoda	82	Insecta	99	Trichoptera	1641	Brachycentridae			5495	Brachycentrus	102916	Brachycentrus americanus			Kate Perez	BIN Taxonomy Match	(Banks, 1899)		Vouchered:Registered Collection	To be sampled from voucher		D.Huber,D.Erasmus,C.Shrimpton					CR4	Hand and kick-net collection	I						Larval		54.388	-122.633
CRTRI017-15	BIOUG18683-B05	5432186	BIOUG18683-B05	19-CR2	University of Guelph, Centre for Biodiversity Genomics		BOLD:ABX6535	20	Arthropoda	82	Insecta	99	Trichoptera	1641	Brachycentridae			5495	Brachycentrus	102916	Brachycentrus americanus			Kate Perez	BIN Taxonomy Match	(Banks, 1899)		Vouchered:Registered Collection	To be sampled from voucher		D.Huber,D.Erasmus,C.Shrimpton					CR2	Hand and kick-net collection	I						Larval		54.484	-122.721
CRTRI018-15	BIOUG18683-B06	5432187	BIOUG18683-B06	20-CR100	University of Guelph, Centre for Biodiversity Genomics		BOLD:AAE0281	20	Arthropoda	82	Insecta	99	Trichoptera	1641	Brachycentridae			5495	Brachycentrus	102918	Brachycentrus occidentalis			Kate Perez	BIN Taxonomy Match	Banks, 1911		Vouchered:Registered Collection	To be sampled from voucher		D.Huber,D.Erasmus,C.Shrimpton					CR100	Hand and kick-net collection	I						Larval		54.446	-122.653
CRTRI019-15	BIOUG18683-B07	5432188	BIOUG18683-B07	21-CR108	University of Guelph, Centre for Biodiversity Genomics		BOLD:AAB3049	20	Arthropoda	82	Insecta	99	Trichoptera	1469	Hydropsychidae	95208	Arctopsychinae	95209	Arctopsyche	102925	Arctopsyche grandis			Kate Perez	BOLD ID Engine Manual	(Banks, 1900)		Vouchered:Registered Collection	To be sampled from voucher		D.Huber,D.Erasmus,C.Shrimpton					CR108	Hand and kick-net collection	I						Larval		54.458	-122.722
CRTRI020-15	BIOUG18683-B08	5432189	BIOUG18683-B08	22-CR2	University of Guelph, Centre for Biodiversity Genomics		BOLD:AAB3049	20	Arthropoda	82	Insecta	99	Trichoptera	1469	Hydropsychidae	95208	Arctopsychinae	95209	Arctopsyche	102925	Arctopsyche grandis			Kate Perez	BOLD ID Engine Manual	(Banks, 1900)		Vouchered:Registered Collection	To be sampled from voucher		D.Huber,D.Erasmus,C.Shrimpton					CR2	Hand and kick-net collection	I						Larval		54.484	-122.721
CRTRI021-15	BIOUG18683-B09	5432190	BIOUG18683-B09	23-CR2	University of Guelph, Centre for Biodiversity Genomics		BOLD:AAC1539	20	Arthropoda	82	Insecta	99	Trichoptera	1665	Philopotamidae	95658	Philopotaminae	1974	Wormaldia	107301	Wormaldia gabriella			Kate Perez	BOLD ID Engine Manual	(Banks, 1930)		Vouchered:Registered Collection	To be sampled from voucher		D.Huber,D.Erasmus,C.Shrimpton					CR2	Hand and kick-net collection	I						Larval		54.484	-122.721
CRTRI022-15	BIOUG18683-B10	5432191	BIOUG18683-B10	24-CR108	University of Guelph, Centre for Biodiversity Genomics		BOLD:AAC1539	20	Arthropoda	82	Insecta	99	Trichoptera	1665	Philopotamidae	95658	Philopotaminae	1974	Wormaldia	107301	Wormaldia gabriella			Kate Perez	BOLD ID Engine Manual	(Banks, 1930)		Vouchered:Registered Collection	To be sampled from voucher		D.Huber,D.Erasmus,C.Shrimpton					CR108	Hand and kick-net collection	I						Larval		54.458	-122.722
CRTRI023-15	BIOUG18683-B11	5432192	BIOUG18683-B11	25-CR108	University of Guelph, Centre for Biodiversity Genomics		BOLD:AAB3088	20	Arthropoda	82	Insecta	99	Trichoptera	1699	Rhyacophilidae			5706	Rhyacophila	32252	Rhyacophila brunnea			Kate Perez	BIN Taxonomy Match	Banks, 1911		Vouchered:Registered Collection	To be sampled from voucher		D.Huber,D.Erasmus,C.Shrimpton					CR108	Hand and kick-net collection	I						Larval		54.458	-122.722
CRTRI024-15	BIOUG18683-B12	5432193	BIOUG18683-B12	26-CR4	University of Guelph, Centre for Biodiversity Genomics		BOLD:AAB3088	20	Arthropoda	82	Insecta	99	Trichoptera	1699	Rhyacophilidae			5706	Rhyacophila	32252	Rhyacophila brunnea			Kate Perez	BIN Taxonomy Match	Banks, 1911		Vouchered:Registered Collection	To be sampled from voucher		D.Huber,D.Erasmus,C.Shrimpton					CR4	Hand and kick-net collection	I						Larval		54.388	-122.633
CRTRI025-15	BIOUG18683-C01	5432194	BIOUG18683-C01	27-CR2	University of Guelph, Centre for Biodiversity Genomics		BOLD:ACK0044	20	Arthropoda	82	Insecta	99	Trichoptera	1721	Phryganeidae	88582	Phryganeinae	88587	Agrypnia	88590	Agrypnia improba			Kate Perez	BIN Taxonomy Match	(Hagen, 1873)			To be sampled from voucher		D.Huber,D.Erasmus,C.Shrimpton					CR2	Hand and kick-net collection	I						Larval		54.484	-122.721
CRTRI027-15	BIOUG18683-C03	5432196	BIOUG18683-C03	29-CR3	University of Guelph, Centre for Biodiversity Genomics		BOLD:AAA3679	20	Arthropoda	82	Insecta	99	Trichoptera	1469	Hydropsychidae	79195	Hydropsychinae	5202	Hydropsyche	101396	Hydropsyche morosa			Kate Perez	BOLD ID Engine Manual			Vouchered:Registered Collection	To be sampled from voucher		D.Huber,D.Erasmus,C.Shrimpton					CR3	Hand and kick-net collection	I						Pupa		54.643	-122.743
CRTRI028-15	BIOUG18683-C04	5432197	BIOUG18683-C04	30-CR4	University of Guelph, Centre for Biodiversity Genomics		BOLD:ABX6535	20	Arthropoda	82	Insecta	99	Trichoptera	1641	Brachycentridae			5495	Brachycentrus	102916	Brachycentrus americanus			Kate Perez	BIN Taxonomy Match	(Banks, 1899)		Vouchered:Registered Collection	To be sampled from voucher		D.Huber,D.Erasmus,C.Shrimpton					CR4	Hand and kick-net collection	I						Pupa		54.388	-122.633
CRTRI029-15	BIOUG18683-C05	5432198	BIOUG18683-C05	31-CR2	University of Guelph, Centre for Biodiversity Genomics		BOLD:AAA2527	20	Arthropoda	82	Insecta	99	Trichoptera	1469	Hydropsychidae	79195	Hydropsychinae	5202	Hydropsyche	101395	Hydropsyche slossonae			Kate Perez	BOLD ID Engine Manual			Vouchered:Registered Collection	To be sampled from voucher		D.Huber,D.Erasmus,C.Shrimpton					CR2	Hand and kick-net collection	I						Pupa		54.484	-122.721
CRTRI030-15	BIOUG18683-C06	5432199	BIOUG18683-C06	32-CR108	University of Guelph, Centre for Biodiversity Genomics		BOLD:AAA2527	20	Arthropoda	82	Insecta	99	Trichoptera	1469	Hydropsychidae	79195	Hydropsychinae	5202	Hydropsyche	101395	Hydropsyche slossonae			Kate Perez	BOLD ID Engine Manual			Vouchered:Registered Collection	To be sampled from voucher		D.Huber,D.Erasmus,C.Shrimpton					CR108	Hand and kick-net collection	I						Pupa		54.458	-122.722
CRTRI033-15	BIOUG18683-C09	5432202	BIOUG18683-C09	35-CR100	University of Guelph, Centre for Biodiversity Genomics		BOLD:ACL4744	20	Arthropoda	82	Insecta	99	Trichoptera	1699	Rhyacophilidae			5706	Rhyacophila					Kate Perez	BIN Taxonomy Match				To be sampled from voucher		D.Huber,D.Erasmus,C.Shrimpton					CR100	Hand and kick-net collection	I						Larval		54.446	-122.653
CRTRI036-15	BIOUG18683-C12	5432205	BIOUG18683-C12	38-CR3	University of Guelph, Centre for Biodiversity Genomics		BOLD:AAA3236	20	Arthropoda	82	Insecta	99	Trichoptera	1469	Hydropsychidae	79195	Hydropsychinae	5202	Hydropsyche	110831	Hydropsyche alternans			Kate Perez	BOLD ID Engine Manual			Vouchered:Registered Collection	To be sampled from voucher		D.Huber,D.Erasmus,C.Shrimpton					CR3	Hand and kick-net collection	I						Larval		54.643	-122.743
CRTRI037-15	BIOUG18683-D01	5432206	BIOUG18683-D01	39-CR3	University of Guelph, Centre for Biodiversity Genomics		BOLD:AAA3236	20	Arthropoda	82	Insecta	99	Trichoptera	1469	Hydropsychidae	79195	Hydropsychinae	5202	Hydropsyche	110831	Hydropsyche alternans			Kate Perez	BOLD ID Engine Manual			Vouchered:Registered Collection	To be sampled from voucher		D.Huber,D.Erasmus,C.Shrimpton					CR3	Hand and kick-net collection	I						Larval		54.643	-122.743
CRTRI038-15	BIOUG18683-D02	5432207	BIOUG18683-D02	40-CR3	University of Guelph, Centre for Biodiversity Genomics		BOLD:ACG9704	20	Arthropoda	82	Insecta	99	Trichoptera	1556	Leptoceridae	95627	Leptocerinae	5238	Ceraclea	32216	Ceraclea resurgens			Kate Perez	BOLD ID Engine Manual	(Walker, 1852)		Vouchered:Registered Collection	To be sampled from voucher		D.Huber,D.Erasmus,C.Shrimpton					CR3	Hand and kick-net collection	I						Larval		54.643	-122.743
CRTRI039-15	BIOUG18683-D03	5432208	BIOUG18683-D03	41-CR3	University of Guelph, Centre for Biodiversity Genomics		BOLD:AAC1848	20	Arthropoda	82	Insecta	99	Trichoptera	1743	Limnephilidae	83352	Limnephilinae	135633	Clistoronia	135638	Clistoronia magnifica			Kate Perez	BIN Taxonomy Match	(Banks, 1899)		Vouchered:Registered Collection	To be sampled from voucher		D.Huber,D.Erasmus,C.Shrimpton					CR3	Hand and kick-net collection	I						Larval		54.643	-122.743
CRTRI041-15	BIOUG18683-D05	5432210	BIOUG18683-D05	43-CR108	University of Guelph, Centre for Biodiversity Genomics		BOLD:AAB3088	20	Arthropoda	82	Insecta	99	Trichoptera	1699	Rhyacophilidae			5706	Rhyacophila	32252	Rhyacophila brunnea			Kate Perez	BIN Taxonomy Match	Banks, 1911		Vouchered:Registered Collection	To be sampled from voucher		D.Huber,D.Erasmus,C.Shrimpton					CR108	Hand and kick-net collection	I						Larval		54.458	-122.722
CRTRI044-15	BIOUG18683-D08	5432213	BIOUG18683-D08	46-CR100	University of Guelph, Centre for Biodiversity Genomics		BOLD:AAE2491	20	Arthropoda	82	Insecta	99	Trichoptera	1743	Limnephilidae	79404	Dicosmoecinae	135325	Amphicosmoecus	135326	Amphicosmoecus canax			Kate Perez	BIN Taxonomy Match	(Ross, 1947)			To be sampled from voucher		D.Huber,D.Erasmus,C.Shrimpton					CR100	Hand and kick-net collection	I						Larval		54.446	-122.653
CRTRI045-15	BIOUG18683-D09	5432214	BIOUG18683-D09	47-CR4	University of Guelph, Centre for Biodiversity Genomics		BOLD:AAE2491	20	Arthropoda	82	Insecta	99	Trichoptera	1743	Limnephilidae	79404	Dicosmoecinae	135325	Amphicosmoecus	135326	Amphicosmoecus canax			Kate Perez	BIN Taxonomy Match	(Ross, 1947)			To be sampled from voucher		D.Huber,D.Erasmus,C.Shrimpton					CR4	Hand and kick-net collection	I						Larval		54.388	-122.633
CRTRI048-15	BIOUG18683-D12	5432217	BIOUG18683-D12	50-CR5	University of Guelph, Centre for Biodiversity Genomics		BOLD:ACH0278	20	Arthropoda	82	Insecta	99	Trichoptera	1743	Limnephilidae	83352	Limnephilinae	102980	Psychoglypha	136029	Psychoglypha alascensis			Kate Perez	BIN Taxonomy Match	(Banks, 1900)		Vouchered:Registered Collection	To be sampled from voucher		D.Huber,D.Erasmus,C.Shrimpton					CR5	Hand and kick-net collection	I						Larval		54.478	-122.719
CRTRI050-15	BIOUG18683-E02	5432219	BIOUG18683-E02	52-CR100	University of Guelph, Centre for Biodiversity Genomics		BOLD:ACF2295	20	Arthropoda	82	Insecta	99	Trichoptera	1748	Lepidostomatidae	79166	Lepidostomatinae	6417	Lepidostoma	102944	Lepidostoma pluviale			Kate Perez	BOLD ID Engine Manual	(Milne, 1936)		Vouchered:Registered Collection	To be sampled from voucher		D.Huber,D.Erasmus,C.Shrimpton					CR100	Hand and kick-net collection	I						Larval		54.446	-122.653
CRTRI054-15	BIOUG18683-E06	5432223	BIOUG18683-E06	56-CR108	University of Guelph, Centre for Biodiversity Genomics		BOLD:AAB3088	20	Arthropoda	82	Insecta	99	Trichoptera	1699	Rhyacophilidae			5706	Rhyacophila	32252	Rhyacophila brunnea			Kate Perez	BIN Taxonomy Match	Banks, 1911		Vouchered:Registered Collection	To be sampled from voucher		D.Huber,D.Erasmus,C.Shrimpton					CR108	Hand and kick-net collection	I						Larval		54.458	-122.722
CRTRI055-15	BIOUG18683-E07	5432224	BIOUG18683-E07	57-CR100	University of Guelph, Centre for Biodiversity Genomics		BOLD:AAI9526	20	Arthropoda	82	Insecta	99	Trichoptera	1743	Limnephilidae	79404	Dicosmoecinae	5507	Dicosmoecus	102965	Dicosmoecus gilvipes			Jayme E. Sones	BIN Taxonomy Match	(Hagen, 1875)		Vouchered:Registered Collection	To be sampled from voucher		D.Huber,D.Erasmus,C.Shrimpton					CR100	Hand and kick-net collection	I						Larval		54.446	-122.653
CRTRI056-15	BIOUG18683-E08	5432225	BIOUG18683-E08	58-CR4	University of Guelph, Centre for Biodiversity Genomics		BOLD:AAC5045	20	Arthropoda	82	Insecta	99	Trichoptera	1743	Limnephilidae	79404	Dicosmoecinae	5507	Dicosmoecus	32243	Dicosmoecus atripes			Kate Perez	BOLD ID Engine Manual	(Hagen, 1875)		Vouchered:Registered Collection	To be sampled from voucher		D.Huber,D.Erasmus,C.Shrimpton					CR4	Hand and kick-net collection	I						Larval		54.388	-122.633
CRTRI057-15	BIOUG18683-E09	5432226	BIOUG18683-E09	59-CR100	University of Guelph, Centre for Biodiversity Genomics		BOLD:AAI9526	20	Arthropoda	82	Insecta	99	Trichoptera	1743	Limnephilidae	79404	Dicosmoecinae	5507	Dicosmoecus	102965	Dicosmoecus gilvipes			Jayme E. Sones	BIN Taxonomy Match	(Hagen, 1875)		Vouchered:Registered Collection	To be sampled from voucher		D.Huber,D.Erasmus,C.Shrimpton					CR100	Hand and kick-net collection	I						Larval		54.446	-122.653
CRTRI058-15	BIOUG18683-E10	5432227	BIOUG18683-E10	60-CR4	University of Guelph, Centre for Biodiversity Genomics		BOLD:AAI9526	20	Arthropoda	82	Insecta	99	Trichoptera	1743	Limnephilidae	79404	Dicosmoecinae	5507	Dicosmoecus	102965	Dicosmoecus gilvipes			Jayme E. Sones	BIN Taxonomy Match	(Hagen, 1875)		Vouchered:Registered Collection	To be sampled from voucher		D.Huber,D.Erasmus,C.Shrimpton					CR4	Hand and kick-net collection	I						Larval		54.388	-122.633
CRTRI059-15	BIOUG18683-E11	5432228	BIOUG18683-E11	61-CR4	University of Guelph, Centre for Biodiversity Genomics		BOLD:ACH0278	20	Arthropoda	82	Insecta	99	Trichoptera	1743	Limnephilidae	83352	Limnephilinae	102980	Psychoglypha	136029	Psychoglypha alascensis			Kate Perez	BIN Taxonomy Match	(Banks, 1900)		Vouchered:Registered Collection	To be sampled from voucher		D.Huber,D.Erasmus,C.Shrimpton					CR4	Hand and kick-net collection	I						Larval		54.388	-122.633
CRTRI060-15	BIOUG18683-E12	5432229	BIOUG18683-E12	62-CR5	University of Guelph, Centre for Biodiversity Genomics		BOLD:ACH0278	20	Arthropoda	82	Insecta	99	Trichoptera	1743	Limnephilidae	83352	Limnephilinae	102980	Psychoglypha	136029	Psychoglypha alascensis			Kate Perez	BIN Taxonomy Match	(Banks, 1900)		Vouchered:Registered Collection	To be sampled from voucher		D.Huber,D.Erasmus,C.Shrimpton					CR5	Hand and kick-net collection	I						Larval		54.478	-122.719
CRTRI061-15	BIOUG18683-F01	5432230	BIOUG18683-F01	63-CR2B	University of Guelph, Centre for Biodiversity Genomics		BOLD:AAA2803	20	Arthropoda	82	Insecta	99	Trichoptera	1743	Limnephilidae	83352	Limnephilinae	5494	Limnephilus	32244	Limnephilus externus			Kate Perez	BOLD ID Engine Manual	Hagen, 1861		Vouchered:Registered Collection	To be sampled from voucher		D.Huber,D.Erasmus,C.Shrimpton					CR2B	Hand and kick-net collection	I						Larval		54.484	-122.721
CRTRI062-15	BIOUG18683-F02	5432231	BIOUG18683-F02	64-CR4	University of Guelph, Centre for Biodiversity Genomics		BOLD:ACH0278	20	Arthropoda	82	Insecta	99	Trichoptera	1743	Limnephilidae	83352	Limnephilinae	102980	Psychoglypha	136029	Psychoglypha alascensis			Kate Perez	BIN Taxonomy Match	(Banks, 1900)		Vouchered:Registered Collection	To be sampled from voucher		D.Huber,D.Erasmus,C.Shrimpton					CR4	Hand and kick-net collection	I						Larval		54.388	-122.633
CRTRI063-15	BIOUG18683-F03	5432232	BIOUG18683-F03	65-CR4	University of Guelph, Centre for Biodiversity Genomics		BOLD:ACH0278	20	Arthropoda	82	Insecta	99	Trichoptera	1743	Limnephilidae	83352	Limnephilinae	102980	Psychoglypha	136029	Psychoglypha alascensis			Kate Perez	BIN Taxonomy Match	(Banks, 1900)		Vouchered:Registered Collection	To be sampled from voucher		D.Huber,D.Erasmus,C.Shrimpton					CR4	Hand and kick-net collection	I						Larval		54.388	-122.633
CRTRI064-15	BIOUG18683-F04	5432233	BIOUG18683-F04	66-CR9	University of Guelph, Centre for Biodiversity Genomics		BOLD:ACH0278	20	Arthropoda	82	Insecta	99	Trichoptera	1743	Limnephilidae	83352	Limnephilinae	102980	Psychoglypha	136029	Psychoglypha alascensis			Kate Perez	BIN Taxonomy Match	(Banks, 1900)		Vouchered:Registered Collection	To be sampled from voucher		D.Huber,D.Erasmus,C.Shrimpton					CR4	Hand and kick-net collection	I						Larval		54.388	-122.633
CRTRI065-15	BIOUG18683-F05	5432234	BIOUG18683-F05	67-CR4	University of Guelph, Centre for Biodiversity Genomics		BOLD:AAC1848	20	Arthropoda	82	Insecta	99	Trichoptera	1743	Limnephilidae	83352	Limnephilinae	135633	Clistoronia	135638	Clistoronia magnifica			Kate Perez	BIN Taxonomy Match	(Banks, 1899)		Vouchered:Registered Collection	To be sampled from voucher		D.Huber,D.Erasmus,C.Shrimpton					CR4	Hand and kick-net collection	I						Larval		54.388	-122.633
CRTRI066-15	BIOUG18683-F06	5432235	BIOUG18683-F06	68-CR6	University of Guelph, Centre for Biodiversity Genomics		BOLD:AAA5876	20	Arthropoda	82	Insecta	99	Trichoptera	1556	Leptoceridae	95627	Leptocerinae	5238	Ceraclea	133775	Ceraclea alagma			Kate Perez	BIN Taxonomy Match	(Ross, 1938)		Vouchered:Registered Collection	To be sampled from voucher		D.Huber,D.Erasmus,C.Shrimpton					CR6	Hand and kick-net collection	I						Larval		54.328	-122.669
CRTRI068-15	BIOUG18683-F08	5432237	BIOUG18683-F08	70-CR2	University of Guelph, Centre for Biodiversity Genomics		BOLD:ACC4912	20	Arthropoda	82	Insecta	99	Trichoptera	1641	Brachycentridae			5500	Micrasema					Emily A Yurkowski	Taxonomic Keys			Vouchered:Registered Collection	To be sampled from voucher		D.Huber,D.Erasmus,C.Shrimpton					CR2	Hand and kick-net collection	I						Larval		54.484	-122.721
CRTRI071-15	BIOUG18683-F11	5432240	BIOUG18683-F11	73-CR3	University of Guelph, Centre for Biodiversity Genomics		BOLD:AAE0281	20	Arthropoda	82	Insecta	99	Trichoptera	1641	Brachycentridae			5495	Brachycentrus	102918	Brachycentrus occidentalis			Kate Perez	BIN Taxonomy Match	Banks, 1911			To be sampled from voucher		D.Huber,D.Erasmus,C.Shrimpton					CR3	Hand and kick-net collection	I						Larval		54.643	-122.743
CRTRI072-15	BIOUG18683-F12	5432241	BIOUG18683-F12	74-CR6	University of Guelph, Centre for Biodiversity Genomics		BOLD:AAA2803	20	Arthropoda	82	Insecta	99	Trichoptera	1743	Limnephilidae	83352	Limnephilinae	5494	Limnephilus	32244	Limnephilus externus			Kate Perez	BOLD ID Engine Manual	Hagen, 1861			To be sampled from voucher		D.Huber,D.Erasmus,C.Shrimpton					CR6	Hand and kick-net collection	I						Larval		54.328	-122.669
CRTRI073-15	BIOUG18683-G01	5432242	BIOUG18683-G01	75-CR2B	University of Guelph, Centre for Biodiversity Genomics		BOLD:AAE2491	20	Arthropoda	82	Insecta	99	Trichoptera	1743	Limnephilidae	79404	Dicosmoecinae	135325	Amphicosmoecus	135326	Amphicosmoecus canax			Kate Perez	BIN Taxonomy Match	(Ross, 1947)		Vouchered:Registered Collection	To be sampled from voucher		D.Huber,D.Erasmus,C.Shrimpton					CR2B	Hand and kick-net collection	I						Larval		54.484	-122.721
CRTRI074-15	BIOUG18683-G02	5432243	BIOUG18683-G02	76-CR4	University of Guelph, Centre for Biodiversity Genomics		BOLD:AAE2491	20	Arthropoda	82	Insecta	99	Trichoptera	1743	Limnephilidae	79404	Dicosmoecinae	135325	Amphicosmoecus	135326	Amphicosmoecus canax			Kate Perez	BIN Taxonomy Match	(Ross, 1947)		Vouchered:Registered Collection	To be sampled from voucher		D.Huber,D.Erasmus,C.Shrimpton					CR4	Hand and kick-net collection	I						Larval		54.388	-122.633
CRTRI075-15	BIOUG18683-G03	5432244	BIOUG18683-G03	77-CR4	University of Guelph, Centre for Biodiversity Genomics		BOLD:AAE2491	20	Arthropoda	82	Insecta	99	Trichoptera	1743	Limnephilidae	79404	Dicosmoecinae	135325	Amphicosmoecus	135326	Amphicosmoecus canax			Kate Perez	BIN Taxonomy Match	(Ross, 1947)		Vouchered:Registered Collection	To be sampled from voucher		D.Huber,D.Erasmus,C.Shrimpton					CR4	Hand and kick-net collection	I						Larval		54.388	-122.633
CRTRI076-15	BIOUG18683-G04	5432245	BIOUG18683-G04	78-CR4	University of Guelph, Centre for Biodiversity Genomics		BOLD:AAE2491	20	Arthropoda	82	Insecta	99	Trichoptera	1743	Limnephilidae	79404	Dicosmoecinae	135325	Amphicosmoecus	135326	Amphicosmoecus canax			Kate Perez	BIN Taxonomy Match	(Ross, 1947)		Vouchered:Registered Collection	To be sampled from voucher		D.Huber,D.Erasmus,C.Shrimpton					CR4	Hand and kick-net collection	I						Larval		54.388	-122.633
CRTRI077-15	BIOUG18683-G05	5432246	BIOUG18683-G05	79-CR4	University of Guelph, Centre for Biodiversity Genomics		BOLD:AAC5045	20	Arthropoda	82	Insecta	99	Trichoptera	1743	Limnephilidae	79404	Dicosmoecinae	5507	Dicosmoecus	32243	Dicosmoecus atripes					(Hagen, 1875)			To be sampled from voucher		D.Huber,D.Erasmus,C.Shrimpton					CR4	Hand and kick-net collection	I						Larval		54.388	-122.633
CRTRI079-15	BIOUG18683-G07	5432248	BIOUG18683-G07	81-CR5	University of Guelph, Centre for Biodiversity Genomics		BOLD:ACH0278	20	Arthropoda	82	Insecta	99	Trichoptera	1743	Limnephilidae	83352	Limnephilinae	102980	Psychoglypha	136029	Psychoglypha alascensis			Kate Perez	BIN Taxonomy Match	(Banks, 1900)		Vouchered:Registered Collection	To be sampled from voucher		D.Huber,D.Erasmus,C.Shrimpton					CR5	Hand and kick-net collection	I						Larval		54.478	-122.719
CRTRI080-15	BIOUG18683-G08	5432249	BIOUG18683-G08	82-CR4	University of Guelph, Centre for Biodiversity Genomics		BOLD:AAG9543	20	Arthropoda	82	Insecta	99	Trichoptera	320540	Thremmatidae	122224	Thremmatinae	5741	Neophylax					Kate Perez	BIN Taxonomy Match				To be sampled from voucher		D.Huber,D.Erasmus,C.Shrimpton					CR4	Hand and kick-net collection	I						Larval		54.388	-122.633
CRTRI081-15	BIOUG18683-G09	5432250	BIOUG18683-G09	83-CR2	University of Guelph, Centre for Biodiversity Genomics		BOLD:AAC1539	20	Arthropoda	82	Insecta	99	Trichoptera	1665	Philopotamidae	95658	Philopotaminae	1974	Wormaldia	107301	Wormaldia gabriella			Kate Perez	BOLD ID Engine Manual	(Banks, 1930)			To be sampled from voucher		D.Huber,D.Erasmus,C.Shrimpton					CR2	Hand and kick-net collection	I						Larval		54.484	-122.721
CRTRI082-15	BIOUG18683-G10	5432251	BIOUG18683-G10	84-CR2	University of Guelph, Centre for Biodiversity Genomics		BOLD:ACL5324	20	Arthropoda	82	Insecta	99	Trichoptera	1748	Lepidostomatidae	79166	Lepidostomatinae	6417	Lepidostoma					Kate Perez	BIN Taxonomy Match				To be sampled from voucher		D.Huber,D.Erasmus,C.Shrimpton					CR2	Hand and kick-net collection	A						Adult		54.484	-122.721
CRTRI084-15	BIOUG18683-G12	5432253	BIOUG18683-G12	86-Unlabelled	University of Guelph, Centre for Biodiversity Genomics		BOLD:ACL4744	20	Arthropoda	82	Insecta	99	Trichoptera	1699	Rhyacophilidae			5706	Rhyacophila					Kate Perez	BIN Taxonomy Match				To be sampled from voucher		D.Huber,D.Erasmus,C.Shrimpton					Unlabelled	Hand and kick-net collection	A						Adult
CRTRI085-15	BIOUG18683-H01	5432254	BIOUG18683-H01	87-Unlabelled	University of Guelph, Centre for Biodiversity Genomics		BOLD:ACL4744	20	Arthropoda	82	Insecta	99	Trichoptera	1699	Rhyacophilidae			5706	Rhyacophila					Kate Perez	BIN Taxonomy Match				To be sampled from voucher		D.Huber,D.Erasmus,C.Shrimpton					Unlabelled	Hand and kick-net collection	A						Adult
CRTRI086-15	BIOUG18683-H02	5432255	BIOUG18683-H02	88-CR108	University of Guelph, Centre for Biodiversity Genomics		BOLD:AAC1650	20	Arthropoda	82	Insecta	99	Trichoptera	1469	Hydropsychidae	79195	Hydropsychinae	5202	Hydropsyche	102926	Hydropsyche alhedra			Kate Perez	BOLD ID Engine Manual				To be sampled from voucher		D.Huber,D.Erasmus,C.Shrimpton					CR108	Hand and kick-net collection	A						Adult		54.458	-122.722
CRTRI087-15	BIOUG18683-H03	5432256	BIOUG18683-H03	89-CR108	University of Guelph, Centre for Biodiversity Genomics		BOLD:AAC1650	20	Arthropoda	82	Insecta	99	Trichoptera	1469	Hydropsychidae	79195	Hydropsychinae	5202	Hydropsyche	102926	Hydropsyche alhedra			Kate Perez	BOLD ID Engine Manual				To be sampled from voucher		D.Huber,D.Erasmus,C.Shrimpton					CR108	Hand and kick-net collection	A						Adult		54.458	-122.722
CRTRI088-15	BIOUG18683-H04	5432257	BIOUG18683-H04	90-CR100BR	University of Guelph, Centre for Biodiversity Genomics		BOLD:AAA3236	20	Arthropoda	82	Insecta	99	Trichoptera	1469	Hydropsychidae	79195	Hydropsychinae	5202	Hydropsyche	110831	Hydropsyche alternans			Kate Perez	BOLD ID Engine Manual				To be sampled from voucher		D.Huber,D.Erasmus,C.Shrimpton					CR100BR	Hand and kick-net collection	A						Adult		54.446	-122.653
CRTRI089-15	BIOUG18683-H05	5432258	BIOUG18683-H05	91-CR100BR	University of Guelph, Centre for Biodiversity Genomics		BOLD:AAE0281	20	Arthropoda	82	Insecta	99	Trichoptera	1641	Brachycentridae			5495	Brachycentrus	102918	Brachycentrus occidentalis			Kate Perez	BIN Taxonomy Match	Banks, 1911		Vouchered:Registered Collection	To be sampled from voucher		D.Huber,D.Erasmus,C.Shrimpton					CR100BR	Hand and kick-net collection	A						Adult		54.446	-122.653
CRTRI090-15	BIOUG18683-H06	5432259	BIOUG18683-H06	92-CR100	University of Guelph, Centre for Biodiversity Genomics		BOLD:ACF2295	20	Arthropoda	82	Insecta	99	Trichoptera	1748	Lepidostomatidae	79166	Lepidostomatinae	6417	Lepidostoma	102944	Lepidostoma pluviale			Kate Perez	BOLD ID Engine Manual	(Milne, 1936)			To be sampled from voucher		D.Huber,D.Erasmus,C.Shrimpton					CR100	Hand and kick-net collection	A						Adult		54.446	-122.653
CRTRI091-15	BIOUG18683-H07	5432260	BIOUG18683-H07	93-Unlabelled.	University of Guelph, Centre for Biodiversity Genomics		BOLD:AAE0281	20	Arthropoda	82	Insecta	99	Trichoptera	1641	Brachycentridae			5495	Brachycentrus	102918	Brachycentrus occidentalis			Kate Perez	BIN Taxonomy Match	Banks, 1911		Vouchered:Registered Collection	To be sampled from voucher		D.Huber,D.Erasmus,C.Shrimpton					Unlabelled.	Hand and kick-net collection	A						Adult
CRTRI092-15	BIOUG18683-H08	5432261	BIOUG18683-H08	94-CR100BR	University of Guelph, Centre for Biodiversity Genomics		BOLD:AAC3781	20	Arthropoda	82	Insecta	99	Trichoptera	1556	Leptoceridae	95627	Leptocerinae	5238	Ceraclea	133880	Ceraclea nigronervosa			Kate Perez	BIN Taxonomy Match	(Retzius, 1783)			To be sampled from voucher		D.Huber,D.Erasmus,C.Shrimpton					CR100BR	Hand and kick-net collection	A						Adult		54.446	-122.653
CRTRI093-15	BIOUG18683-H09	5432262	BIOUG18683-H09	95-CR100BR	University of Guelph, Centre for Biodiversity Genomics		BOLD:AAC3781	20	Arthropoda	82	Insecta	99	Trichoptera	1556	Leptoceridae	95627	Leptocerinae	5238	Ceraclea	133880	Ceraclea nigronervosa			Kate Perez	BIN Taxonomy Match	(Retzius, 1783)			To be sampled from voucher		D.Huber,D.Erasmus,C.Shrimpton					CR100BR	Hand and kick-net collection	A						Adult		54.446	-122.653
CRTRI094-15	BIOUG18683-H10	5432263	BIOUG18683-H10	96-CR3	University of Guelph, Centre for Biodiversity Genomics		BOLD:AAA3236	20	Arthropoda	82	Insecta	99	Trichoptera	1469	Hydropsychidae	79195	Hydropsychinae	5202	Hydropsyche	110831	Hydropsyche alternans			Kate Perez	BOLD ID Engine Manual			Vouchered:Registered Collection	To be sampled from voucher		D.Huber,D.Erasmus,C.Shrimpton					CR3	Hand and kick-net collection	A						Adult		54.643	-122.743
CRTRI095-15	BIOUG18683-H11	5432264	BIOUG18683-H11	97-CR4	University of Guelph, Centre for Biodiversity Genomics		BOLD:AAC1650	20	Arthropoda	82	Insecta	99	Trichoptera	1469	Hydropsychidae	79195	Hydropsychinae	5202	Hydropsyche	102926	Hydropsyche alhedra			Kate Perez	BOLD ID Engine Manual			Vouchered:Registered Collection	To be sampled from voucher		D.Huber,D.Erasmus,C.Shrimpton					CR4	Hand and kick-net collection	A						Adult		54.388	-122.633
CRTRI096-15	BIOUG18684-A01	5432265	BIOUG18684-A01	98-CR4	University of Guelph, Centre for Biodiversity Genomics		BOLD:ABZ0710	20	Arthropoda	82	Insecta	99	Trichoptera	1556	Leptoceridae	95627	Leptocerinae	5238	Ceraclea	101284	Ceraclea cancellata			Kate Perez	BOLD ID Engine Manual	(Betten, 1934)		Vouchered:Registered Collection	To be sampled from voucher		D.Huber,D.Erasmus,C.Shrimpton					CR4	Hand and kick-net collection	A						Adult		54.388	-122.633
CRTRI098-15	BIOUG18684-A03	5432267	BIOUG18684-A03	100-Unlabelled	University of Guelph, Centre for Biodiversity Genomics		BOLD:AAA3236	20	Arthropoda	82	Insecta	99	Trichoptera	1469	Hydropsychidae	79195	Hydropsychinae	5202	Hydropsyche	110831	Hydropsyche alternans			Kate Perez	BOLD ID Engine Manual			Vouchered:Registered Collection	To be sampled from voucher		D.Huber,D.Erasmus,C.Shrimpton					Unlabelled	Hand and kick-net collection	A						Adult
CRTRI102-15	BIOUG18684-A07	5432271	BIOUG18684-A07	104-CR2	University of Guelph, Centre for Biodiversity Genomics		BOLD:ACL4744	20	Arthropoda	82	Insecta	99	Trichoptera	1699	Rhyacophilidae			5706	Rhyacophila					Emily A Yurkowski	Taxonomic Keys			Vouchered:Registered Collection	To be sampled from voucher		D.Huber,D.Erasmus,C.Shrimpton					CR2	Hand and kick-net collection	I						Larval		54.484	-122.721
CRTRI103-15	BIOUG18684-A08	5432272	BIOUG18684-A08	105-CR6	University of Guelph, Centre for Biodiversity Genomics		BOLD:AAA3441	20	Arthropoda	82	Insecta	99	Trichoptera	1563	Polycentropodidae	95632	Polycentropodinae	6393	Plectrocnemia	640033	Plectrocnemia cinerea			Kate Perez	BOLD ID Engine Manual				To be sampled from voucher		D.Huber,D.Erasmus,C.Shrimpton					CR6	Hand and kick-net collection	I						Larval		54.328	-122.669
CRTRI104-15	BIOUG18684-A09	5432273	BIOUG18684-A09	106-CR2B	University of Guelph, Centre for Biodiversity Genomics		BOLD:AAI9526	20	Arthropoda	82	Insecta	99	Trichoptera	1743	Limnephilidae	79404	Dicosmoecinae	5507	Dicosmoecus	102965	Dicosmoecus gilvipes			Jayme E. Sones	BIN Taxonomy Match	(Hagen, 1875)		Vouchered:Registered Collection	To be sampled from voucher		D.Huber,D.Erasmus,C.Shrimpton					CR2B	Hand and kick-net collection	I						Larval		54.484	-122.721
CRTRI105-15	BIOUG18684-A10	5432274	BIOUG18684-A10	107-CR3	University of Guelph, Centre for Biodiversity Genomics		BOLD:AAE2683	20	Arthropoda	82	Insecta	99	Trichoptera	1563	Polycentropodidae	95632	Polycentropodinae	107312	Neureclipsis	107313	Neureclipsis bimaculata			Kate Perez	BOLD ID Engine Manual	(Linnaeus, 1758)			To be sampled from voucher		D.Huber,D.Erasmus,C.Shrimpton					CR3	Hand and kick-net collection	I						Larval		54.643	-122.743
CRTRI106-15	BIOUG18684-A11	5432275	BIOUG18684-A11	108-CR3	University of Guelph, Centre for Biodiversity Genomics		BOLD:AAA3236	20	Arthropoda	82	Insecta	99	Trichoptera	1469	Hydropsychidae	79195	Hydropsychinae	5202	Hydropsyche	110831	Hydropsyche alternans			Kate Perez	BOLD ID Engine Manual			Vouchered:Registered Collection	To be sampled from voucher		D.Huber,D.Erasmus,C.Shrimpton					CR3	Hand and kick-net collection	I						Larval		54.643	-122.743
CRTRI107-15	BIOUG18684-A12	5432276	BIOUG18684-A12	109-CR3	University of Guelph, Centre for Biodiversity Genomics		BOLD:AAA3236	20	Arthropoda	82	Insecta	99	Trichoptera	1469	Hydropsychidae	79195	Hydropsychinae	5202	Hydropsyche	110831	Hydropsyche alternans			Kate Perez	BOLD ID Engine Manual			Vouchered:Registered Collection	To be sampled from voucher		D.Huber,D.Erasmus,C.Shrimpton					CR3	Hand and kick-net collection	I						Larval		54.643	-122.743
CRTRI108-15	BIOUG18684-B01	5432277	BIOUG18684-B01	110-CR100	University of Guelph, Centre for Biodiversity Genomics		BOLD:AAA2527	20	Arthropoda	82	Insecta	99	Trichoptera	1469	Hydropsychidae	79195	Hydropsychinae	5202	Hydropsyche	101395	Hydropsyche slossonae			Kate Perez	BOLD ID Engine Manual			Vouchered:Registered Collection	To be sampled from voucher		D.Huber,D.Erasmus,C.Shrimpton					CR100	Hand and kick-net collection	I						Larval		54.446	-122.653
CRTRI109-15	BIOUG18684-B02	5432278	BIOUG18684-B02	111-CR100	University of Guelph, Centre for Biodiversity Genomics		BOLD:AAA2527	20	Arthropoda	82	Insecta	99	Trichoptera	1469	Hydropsychidae	79195	Hydropsychinae	5202	Hydropsyche	101395	Hydropsyche slossonae			Kate Perez	BOLD ID Engine Manual			Vouchered:Registered Collection	To be sampled from voucher		D.Huber,D.Erasmus,C.Shrimpton					CR100	Hand and kick-net collection	I						Larval		54.446	-122.653
CRTRI111-15	BIOUG18684-B04	5432280	BIOUG18684-B04	113-CR2	University of Guelph, Centre for Biodiversity Genomics		BOLD:AAA2527	20	Arthropoda	82	Insecta	99	Trichoptera	1469	Hydropsychidae	79195	Hydropsychinae	5202	Hydropsyche	101395	Hydropsyche slossonae			Kate Perez	BOLD ID Engine Manual			Vouchered:Registered Collection	To be sampled from voucher		D.Huber,D.Erasmus,C.Shrimpton					CR2	Hand and kick-net collection	I						Larval		54.484	-122.721
CRTRI112-15	BIOUG18684-B05	5432281	BIOUG18684-B05	114-CR4	University of Guelph, Centre for Biodiversity Genomics		BOLD:AAA2527	20	Arthropoda	82	Insecta	99	Trichoptera	1469	Hydropsychidae	79195	Hydropsychinae	5202	Hydropsyche	101395	Hydropsyche slossonae			Kate Perez	BOLD ID Engine Manual			Vouchered:Registered Collection	To be sampled from voucher		D.Huber,D.Erasmus,C.Shrimpton					CR4	Hand and kick-net collection	I						Larval		54.388	-122.633
CRTRI113-15	BIOUG18684-B06	5432282	BIOUG18684-B06	115-CR100	University of Guelph, Centre for Biodiversity Genomics		BOLD:AAA2527	20	Arthropoda	82	Insecta	99	Trichoptera	1469	Hydropsychidae	79195	Hydropsychinae	5202	Hydropsyche	101395	Hydropsyche slossonae			Kate Perez	BOLD ID Engine Manual			Vouchered:Registered Collection	To be sampled from voucher		D.Huber,D.Erasmus,C.Shrimpton					CR100	Hand and kick-net collection	I						Larval		54.446	-122.653
CRTRI114-15	BIOUG18684-B07	5432283	BIOUG18684-B07	116-CR100	University of Guelph, Centre for Biodiversity Genomics		BOLD:AAA2527	20	Arthropoda	82	Insecta	99	Trichoptera	1469	Hydropsychidae	79195	Hydropsychinae	5202	Hydropsyche	101395	Hydropsyche slossonae			Kate Perez	BOLD ID Engine Manual			Vouchered:Registered Collection	To be sampled from voucher		D.Huber,D.Erasmus,C.Shrimpton					CR100	Hand and kick-net collection	I						Larval		54.446	-122.653
CRTRI116-15	BIOUG18684-B09	5432285	BIOUG18684-B09	118-CR4	University of Guelph, Centre for Biodiversity Genomics		BOLD:AAA2316	20	Arthropoda	82	Insecta	99	Trichoptera	1469	Hydropsychidae	79195	Hydropsychinae	5148	Cheumatopsyche	95640	Cheumatopsyche harwoodi			Kate Perez	BOLD ID Engine Manual	Denning, 1948		Vouchered:Registered Collection	To be sampled from voucher		D.Huber,D.Erasmus,C.Shrimpton					CR4	Hand and kick-net collection	I						Larval		54.388	-122.633
CRTRI117-15	BIOUG18684-B10	5432286	BIOUG18684-B10	119-CR100	University of Guelph, Centre for Biodiversity Genomics		BOLD:AAA5695	20	Arthropoda	82	Insecta	99	Trichoptera	1469	Hydropsychidae	79195	Hydropsychinae	5148	Cheumatopsyche	122833	Cheumatopsyche analis			Kate Perez	BOLD ID Engine Manual	(Banks, 1903)		Vouchered:Registered Collection	To be sampled from voucher		D.Huber,D.Erasmus,C.Shrimpton					CR100	Hand and kick-net collection	I						Larval		54.446	-122.653
CRTRI118-15	BIOUG18684-B11	5432287	BIOUG18684-B11	120-CR2B	University of Guelph, Centre for Biodiversity Genomics		BOLD:ABX6535	20	Arthropoda	82	Insecta	99	Trichoptera	1641	Brachycentridae			5495	Brachycentrus	102916	Brachycentrus americanus			Kate Perez	BIN Taxonomy Match	(Banks, 1899)		Vouchered:Registered Collection	To be sampled from voucher		D.Huber,D.Erasmus,C.Shrimpton					CR2B	Hand and kick-net collection	I						Larval		54.484	-122.721
CRTRI120-15	BIOUG18684-C01	5432289	BIOUG18684-C01	122-CR4	University of Guelph, Centre for Biodiversity Genomics		BOLD:ABX6535	20	Arthropoda	82	Insecta	99	Trichoptera	1641	Brachycentridae			5495	Brachycentrus	102916	Brachycentrus americanus			Kate Perez	BIN Taxonomy Match	(Banks, 1899)		Vouchered:Registered Collection	To be sampled from voucher		D.Huber,D.Erasmus,C.Shrimpton					CR4	Hand and kick-net collection	I						Larval		54.388	-122.633
CRTRI121-15	BIOUG18684-C02	5432290	BIOUG18684-C02	123-CR108	University of Guelph, Centre for Biodiversity Genomics		BOLD:ABX6535	20	Arthropoda	82	Insecta	99	Trichoptera	1641	Brachycentridae			5495	Brachycentrus	102916	Brachycentrus americanus			Kate Perez	BIN Taxonomy Match	(Banks, 1899)		Vouchered:Registered Collection	To be sampled from voucher		D.Huber,D.Erasmus,C.Shrimpton					CR108	Hand and kick-net collection	I						Larval		54.458	-122.722
CRTRI122-15	BIOUG18684-C03	5432291	BIOUG18684-C03	124-CR108	University of Guelph, Centre for Biodiversity Genomics		BOLD:AAC1539	20	Arthropoda	82	Insecta	99	Trichoptera	1665	Philopotamidae	95658	Philopotaminae	1974	Wormaldia	107301	Wormaldia gabriella			Kate Perez	BOLD ID Engine Manual	(Banks, 1930)		Vouchered:Registered Collection	To be sampled from voucher		D.Huber,D.Erasmus,C.Shrimpton					CR2	Hand and kick-net collection	I						Larval		54.484	-122.721
CRTRI124-15	BIOUG18684-C05	5432293	BIOUG18684-C05	126-CR108	University of Guelph, Centre for Biodiversity Genomics		BOLD:AAB3088	20	Arthropoda	82	Insecta	99	Trichoptera	1699	Rhyacophilidae			5706	Rhyacophila	32252	Rhyacophila brunnea			Kate Perez	BIN Taxonomy Match	Banks, 1911		Vouchered:Registered Collection	To be sampled from voucher		D.Huber,D.Erasmus,C.Shrimpton					CR108	Hand and kick-net collection	I						Larval		54.458	-122.722
CRTRI125-15	BIOUG18684-C06	5432294	BIOUG18684-C06	127-CR100	University of Guelph, Centre for Biodiversity Genomics		BOLD:AAB3088	20	Arthropoda	82	Insecta	99	Trichoptera	1699	Rhyacophilidae			5706	Rhyacophila	32252	Rhyacophila brunnea			Kate Perez	BIN Taxonomy Match	Banks, 1911		Vouchered:Registered Collection	To be sampled from voucher		D.Huber,D.Erasmus,C.Shrimpton					CR100	Hand and kick-net collection	I						Larval		54.446	-122.653
CRTRI126-15	BIOUG18684-C07	5432295	BIOUG18684-C07	128-CR108	University of Guelph, Centre for Biodiversity Genomics		BOLD:AAB3088	20	Arthropoda	82	Insecta	99	Trichoptera	1699	Rhyacophilidae			5706	Rhyacophila	32252	Rhyacophila brunnea			Kate Perez	BIN Taxonomy Match	Banks, 1911		Vouchered:Registered Collection	To be sampled from voucher		D.Huber,D.Erasmus,C.Shrimpton					CR108	Hand and kick-net collection	I						Larval		54.458	-122.722
CRTRI128-15	BIOUG18684-C09	5432297	BIOUG18684-C09	130-CR108	University of Guelph, Centre for Biodiversity Genomics		BOLD:AAB3088	20	Arthropoda	82	Insecta	99	Trichoptera	1699	Rhyacophilidae			5706	Rhyacophila	32252	Rhyacophila brunnea			Kate Perez	BIN Taxonomy Match	Banks, 1911		Vouchered:Registered Collection	To be sampled from voucher		D.Huber,D.Erasmus,C.Shrimpton					CR108	Hand and kick-net collection	I						Larval		54.458	-122.722
CRTRI133-15	BIOUG18684-D02	5432302	BIOUG18684-D02	135-CR3	University of Guelph, Centre for Biodiversity Genomics		BOLD:AAA2325	20	Arthropoda	82	Insecta	99	Trichoptera	1748	Lepidostomatidae	79166	Lepidostomatinae	6417	Lepidostoma	101398	Lepidostoma togatum			Kate Perez	BOLD ID Engine Manual	(Hagen, 1861)		Vouchered:Registered Collection	To be sampled from voucher		D.Huber,D.Erasmus,C.Shrimpton					CR3	Hand and kick-net collection	I						Larval		54.643	-122.743
CRTRI135-15	BIOUG18684-D04	5432304	BIOUG18684-D04	137-CR100	University of Guelph, Centre for Biodiversity Genomics		BOLD:ACF2295	20	Arthropoda	82	Insecta	99	Trichoptera	1748	Lepidostomatidae	79166	Lepidostomatinae	6417	Lepidostoma	102944	Lepidostoma pluviale			Kate Perez	BOLD ID Engine Manual	(Milne, 1936)		Vouchered:Registered Collection	To be sampled from voucher		D.Huber,D.Erasmus,C.Shrimpton					CR100	Hand and kick-net collection	I						Larval		54.446	-122.653
CRTRI136-15	BIOUG18684-D05	5432305	BIOUG18684-D05	138-CR4	University of Guelph, Centre for Biodiversity Genomics		BOLD:AAC5923	20	Arthropoda	82	Insecta	99	Trichoptera	1748	Lepidostomatidae	79166	Lepidostomatinae	6417	Lepidostoma	102945	Lepidostoma unicolor			Kate Perez	BOLD ID Engine Manual	(Banks, 1911)		Vouchered:Registered Collection	To be sampled from voucher		D.Huber,D.Erasmus,C.Shrimpton					CR4	Hand and kick-net collection	I						Larval		54.388	-122.633
CRTRI140-15	BIOUG18684-D09	5432309	BIOUG18684-D09	142-CR3	University of Guelph, Centre for Biodiversity Genomics		BOLD:AAA3236	20	Arthropoda	82	Insecta	99	Trichoptera	1469	Hydropsychidae	79195	Hydropsychinae	5202	Hydropsyche	110831	Hydropsyche alternans			Kate Perez	BOLD ID Engine Manual			Vouchered:Registered Collection	To be sampled from voucher		D.Huber,D.Erasmus,C.Shrimpton					CR3	Hand and kick-net collection	I						Larval		54.643	-122.743
CRTRI141-15	BIOUG18684-D10	5432310	BIOUG18684-D10	143-CR3	University of Guelph, Centre for Biodiversity Genomics		BOLD:AAA3236	20	Arthropoda	82	Insecta	99	Trichoptera	1469	Hydropsychidae	79195	Hydropsychinae	5202	Hydropsyche	110831	Hydropsyche alternans			Kate Perez	BOLD ID Engine Manual			Vouchered:Registered Collection	To be sampled from voucher		D.Huber,D.Erasmus,C.Shrimpton					CR3	Hand and kick-net collection	I						Larval		54.643	-122.743
CRTRI142-15	BIOUG18684-D11	5432311	BIOUG18684-D11	144-CR3	University of Guelph, Centre for Biodiversity Genomics		BOLD:AAA3679	20	Arthropoda	82	Insecta	99	Trichoptera	1469	Hydropsychidae	79195	Hydropsychinae	5202	Hydropsyche	101396	Hydropsyche morosa			Kate Perez	BOLD ID Engine Manual			Vouchered:Registered Collection	To be sampled from voucher		D.Huber,D.Erasmus,C.Shrimpton					CR3	Hand and kick-net collection	I						Larval		54.643	-122.743
CRTRI143-15	BIOUG18684-D12	5432312	BIOUG18684-D12	145-CR3	University of Guelph, Centre for Biodiversity Genomics		BOLD:AAA3236	20	Arthropoda	82	Insecta	99	Trichoptera	1469	Hydropsychidae	79195	Hydropsychinae	5202	Hydropsyche	110831	Hydropsyche alternans			Kate Perez	BOLD ID Engine Manual			Vouchered:Registered Collection	To be sampled from voucher		D.Huber,D.Erasmus,C.Shrimpton					CR3	Hand and kick-net collection	I						Larval		54.643	-122.743
CRTRI144-15	BIOUG18684-E01	5432313	BIOUG18684-E01	146-CR3	University of Guelph, Centre for Biodiversity Genomics		BOLD:AAA3679	20	Arthropoda	82	Insecta	99	Trichoptera	1469	Hydropsychidae	79195	Hydropsychinae	5202	Hydropsyche	101396	Hydropsyche morosa			Kate Perez	BOLD ID Engine Manual			Vouchered:Registered Collection	To be sampled from voucher		D.Huber,D.Erasmus,C.Shrimpton					CR3	Hand and kick-net collection	I						Larval		54.643	-122.743
CRTRI145-15	BIOUG18684-E02	5432314	BIOUG18684-E02	147-CR108	University of Guelph, Centre for Biodiversity Genomics		BOLD:AAA2527	20	Arthropoda	82	Insecta	99	Trichoptera	1469	Hydropsychidae	79195	Hydropsychinae	5202	Hydropsyche	101395	Hydropsyche slossonae			Kate Perez	BOLD ID Engine Manual			Vouchered:Registered Collection	To be sampled from voucher		D.Huber,D.Erasmus,C.Shrimpton					CR108	Hand and kick-net collection	I						Larval		54.458	-122.722
CRTRI146-15	BIOUG18684-E03	5432315	BIOUG18684-E03	148-CR108	University of Guelph, Centre for Biodiversity Genomics		BOLD:AAA2527	20	Arthropoda	82	Insecta	99	Trichoptera	1469	Hydropsychidae	79195	Hydropsychinae	5202	Hydropsyche	101395	Hydropsyche slossonae			Kate Perez	BOLD ID Engine Manual			Vouchered:Registered Collection	To be sampled from voucher		D.Huber,D.Erasmus,C.Shrimpton					CR108	Hand and kick-net collection	I						Larval		54.458	-122.722
CRTRI147-15	BIOUG18684-E04	5432316	BIOUG18684-E04	149-CR108	University of Guelph, Centre for Biodiversity Genomics		BOLD:AAB3049	20	Arthropoda	82	Insecta	99	Trichoptera	1469	Hydropsychidae	95208	Arctopsychinae	95209	Arctopsyche	102925	Arctopsyche grandis			Kate Perez	BOLD ID Engine Manual	(Banks, 1900)			To be sampled from voucher		D.Huber,D.Erasmus,C.Shrimpton					CR108	Hand and kick-net collection	I						Larval		54.458	-122.722
CRTRI148-15	BIOUG18684-E05	5432317	BIOUG18684-E05	150-CR108	University of Guelph, Centre for Biodiversity Genomics		BOLD:ACE5262	20	Arthropoda	82	Insecta	99	Trichoptera	1469	Hydropsychidae	79195	Hydropsychinae	5148	Cheumatopsyche										To be sampled from voucher		D.Huber,D.Erasmus,C.Shrimpton					CR108	Hand and kick-net collection	I						Larval		54.458	-122.722
CRTRI149-15	BIOUG18684-E06	5432318	BIOUG18684-E06	151-CR108	University of Guelph, Centre for Biodiversity Genomics		BOLD:AAA2527	20	Arthropoda	82	Insecta	99	Trichoptera	1469	Hydropsychidae	79195	Hydropsychinae	5202	Hydropsyche	101395	Hydropsyche slossonae			Kate Perez	BOLD ID Engine Manual			Vouchered:Registered Collection	To be sampled from voucher		D.Huber,D.Erasmus,C.Shrimpton					CR108	Hand and kick-net collection	I						Larval		54.458	-122.722
CRTRI151-15	BIOUG18684-E08	5432320	BIOUG18684-E08	153-CR3	University of Guelph, Centre for Biodiversity Genomics		BOLD:AAA3891	20	Arthropoda	82	Insecta	99	Trichoptera	1469	Hydropsychidae	79195	Hydropsychinae	5148	Cheumatopsyche					Emily A Yurkowski	Taxonomic Keys			Vouchered:Registered Collection	To be sampled from voucher		D.Huber,D.Erasmus,C.Shrimpton					CR3	Hand and kick-net collection	I						Larval		54.643	-122.743
CRTRI152-15	BIOUG18684-E09	5432321	BIOUG18684-E09	154-CR3	University of Guelph, Centre for Biodiversity Genomics		BOLD:AAA3891	20	Arthropoda	82	Insecta	99	Trichoptera	1469	Hydropsychidae	79195	Hydropsychinae	5148	Cheumatopsyche					Emily A Yurkowski	Taxonomic Keys			Vouchered:Registered Collection	To be sampled from voucher		D.Huber,D.Erasmus,C.Shrimpton					CR3	Hand and kick-net collection	I						Larval		54.643	-122.743
CRTRI153-15	BIOUG18684-E10	5432322	BIOUG18684-E10	155-CR3	University of Guelph, Centre for Biodiversity Genomics		BOLD:AAA3891	20	Arthropoda	82	Insecta	99	Trichoptera	1469	Hydropsychidae	79195	Hydropsychinae	5148	Cheumatopsyche					Emily A Yurkowski	Taxonomic Keys			Vouchered:Registered Collection	To be sampled from voucher		D.Huber,D.Erasmus,C.Shrimpton					CR3	Hand and kick-net collection	I						Larval		54.643	-122.743
CRTRI154-15	BIOUG18684-E11	5432323	BIOUG18684-E11	156-CR3	University of Guelph, Centre for Biodiversity Genomics		BOLD:AAA3236	20	Arthropoda	82	Insecta	99	Trichoptera	1469	Hydropsychidae	79195	Hydropsychinae	5202	Hydropsyche	110831	Hydropsyche alternans			Kate Perez	BOLD ID Engine Manual			Vouchered:Registered Collection	To be sampled from voucher		D.Huber,D.Erasmus,C.Shrimpton					CR3	Hand and kick-net collection	I						Larval		54.643	-122.743
CRTRI155-15	BIOUG18684-E12	5432324	BIOUG18684-E12	157-CR108	University of Guelph, Centre for Biodiversity Genomics		BOLD:ABX6535	20	Arthropoda	82	Insecta	99	Trichoptera	1641	Brachycentridae			5495	Brachycentrus	102916	Brachycentrus americanus			Kate Perez	BIN Taxonomy Match	(Banks, 1899)		Vouchered:Registered Collection	To be sampled from voucher		D.Huber,D.Erasmus,C.Shrimpton					CR108	Hand and kick-net collection	I						Larval		54.458	-122.722
CRTRI156-15	BIOUG18684-F01	5432325	BIOUG18684-F01	158-CR108	University of Guelph, Centre for Biodiversity Genomics			20	Arthropoda	82	Insecta	99	Trichoptera	1641	Brachycentridae			5495	Brachycentrus	102916	Brachycentrus americanus			Kate Perez	BIN Taxonomy Match	(Banks, 1899)		Vouchered:Registered Collection	To be sampled from voucher		D.Huber,D.Erasmus,C.Shrimpton					CR108	Hand and kick-net collection	I						Larval		54.458	-122.722
CRTRI157-15	BIOUG18684-F02	5432326	BIOUG18684-F02	159-CR108	University of Guelph, Centre for Biodiversity Genomics		BOLD:ABX6535	20	Arthropoda	82	Insecta	99	Trichoptera	1641	Brachycentridae			5495	Brachycentrus	102916	Brachycentrus americanus			Kate Perez	BIN Taxonomy Match	(Banks, 1899)		Vouchered:Registered Collection	To be sampled from voucher		D.Huber,D.Erasmus,C.Shrimpton					CR108	Hand and kick-net collection	I						Larval		54.458	-122.722
CRTRI158-15	BIOUG18684-F03	5432327	BIOUG18684-F03	160-CR108	University of Guelph, Centre for Biodiversity Genomics		BOLD:ABX6535	20	Arthropoda	82	Insecta	99	Trichoptera	1641	Brachycentridae			5495	Brachycentrus	102916	Brachycentrus americanus			Kate Perez	BIN Taxonomy Match	(Banks, 1899)		Vouchered:Registered Collection	To be sampled from voucher		D.Huber,D.Erasmus,C.Shrimpton					CR108	Hand and kick-net collection	I						Larval		54.458	-122.722
CRTRI159-15	BIOUG18684-F04	5432328	BIOUG18684-F04	161-CR108	University of Guelph, Centre for Biodiversity Genomics		BOLD:ABX6535	20	Arthropoda	82	Insecta	99	Trichoptera	1641	Brachycentridae			5495	Brachycentrus	102916	Brachycentrus americanus			Kate Perez	BIN Taxonomy Match	(Banks, 1899)		Vouchered:Registered Collection	To be sampled from voucher		D.Huber,D.Erasmus,C.Shrimpton					CR108	Hand and kick-net collection	I						Larval		54.458	-122.722
CRTRI160-15	BIOUG18684-F05	5432329	BIOUG18684-F05	162-CR4	University of Guelph, Centre for Biodiversity Genomics		BOLD:ABX6535	20	Arthropoda	82	Insecta	99	Trichoptera	1641	Brachycentridae			5495	Brachycentrus	102916	Brachycentrus americanus			Kate Perez	BIN Taxonomy Match	(Banks, 1899)		Vouchered:Registered Collection	To be sampled from voucher		D.Huber,D.Erasmus,C.Shrimpton					CR4	Hand and kick-net collection	I						Larval		54.388	-122.633
CRTRI161-15	BIOUG18684-F06	5432330	BIOUG18684-F06	163-CR4	University of Guelph, Centre for Biodiversity Genomics		BOLD:ABX6535	20	Arthropoda	82	Insecta	99	Trichoptera	1641	Brachycentridae			5495	Brachycentrus	102916	Brachycentrus americanus			Kate Perez	BIN Taxonomy Match	(Banks, 1899)		Vouchered:Registered Collection	To be sampled from voucher		D.Huber,D.Erasmus,C.Shrimpton					CR4	Hand and kick-net collection	I						Larval		54.388	-122.633
CRTRI162-15	BIOUG18684-F07	5432331	BIOUG18684-F07	164-CR4	University of Guelph, Centre for Biodiversity Genomics		BOLD:ABX6535	20	Arthropoda	82	Insecta	99	Trichoptera	1641	Brachycentridae			5495	Brachycentrus	102916	Brachycentrus americanus			Kate Perez	BIN Taxonomy Match	(Banks, 1899)		Vouchered:Registered Collection	To be sampled from voucher		D.Huber,D.Erasmus,C.Shrimpton					CR4	Hand and kick-net collection	I						Larval		54.388	-122.633
CRTRI164-15	BIOUG18684-F09	5432333	BIOUG18684-F09	166-CR4	University of Guelph, Centre for Biodiversity Genomics		BOLD:ABX6535	20	Arthropoda	82	Insecta	99	Trichoptera	1641	Brachycentridae			5495	Brachycentrus	102916	Brachycentrus americanus			Kate Perez	BIN Taxonomy Match	(Banks, 1899)		Vouchered:Registered Collection	To be sampled from voucher		D.Huber,D.Erasmus,C.Shrimpton					CR4	Hand and kick-net collection	I						Larval		54.388	-122.633
CRTRI165-15	BIOUG18684-F10	5432334	BIOUG18684-F10	167-CR4	University of Guelph, Centre for Biodiversity Genomics		BOLD:ABX6535	20	Arthropoda	82	Insecta	99	Trichoptera	1641	Brachycentridae			5495	Brachycentrus	102916	Brachycentrus americanus			Kate Perez	BIN Taxonomy Match	(Banks, 1899)		Vouchered:Registered Collection	To be sampled from voucher		D.Huber,D.Erasmus,C.Shrimpton					CR4	Hand and kick-net collection	I						Larval		54.388	-122.633
CRTRI166-15	BIOUG18684-F11	5432335	BIOUG18684-F11	168-CR4	University of Guelph, Centre for Biodiversity Genomics		BOLD:ABX6535	20	Arthropoda	82	Insecta	99	Trichoptera	1641	Brachycentridae			5495	Brachycentrus	102916	Brachycentrus americanus			Kate Perez	BIN Taxonomy Match	(Banks, 1899)		Vouchered:Registered Collection	To be sampled from voucher		D.Huber,D.Erasmus,C.Shrimpton					CR4	Hand and kick-net collection	I						Larval		54.388	-122.633
CRTRI167-15	BIOUG18684-F12	5432336	BIOUG18684-F12	169-CR4	University of Guelph, Centre for Biodiversity Genomics		BOLD:ABX6535	20	Arthropoda	82	Insecta	99	Trichoptera	1641	Brachycentridae			5495	Brachycentrus	102916	Brachycentrus americanus			Kate Perez	BIN Taxonomy Match	(Banks, 1899)		Vouchered:Registered Collection	To be sampled from voucher		D.Huber,D.Erasmus,C.Shrimpton					CR4	Hand and kick-net collection	I						Larval		54.388	-122.633
CRTRI168-15	BIOUG18684-G01	5432337	BIOUG18684-G01	170-CR4	University of Guelph, Centre for Biodiversity Genomics		BOLD:ABX6535	20	Arthropoda	82	Insecta	99	Trichoptera	1641	Brachycentridae			5495	Brachycentrus	102916	Brachycentrus americanus			Kate Perez	BIN Taxonomy Match	(Banks, 1899)		Vouchered:Registered Collection	To be sampled from voucher		D.Huber,D.Erasmus,C.Shrimpton					CR4	Hand and kick-net collection	I						Larval		54.388	-122.633
CRTRI169-15	BIOUG18684-G02	5432338	BIOUG18684-G02	171-CR108	University of Guelph, Centre for Biodiversity Genomics		BOLD:AAC1539	20	Arthropoda	82	Insecta	99	Trichoptera	1665	Philopotamidae	95658	Philopotaminae	1974	Wormaldia	107301	Wormaldia gabriella			Kate Perez	BOLD ID Engine Manual	(Banks, 1930)		Vouchered:Registered Collection	To be sampled from voucher		D.Huber,D.Erasmus,C.Shrimpton					CR108	Hand and kick-net collection	I						Larval		54.458	-122.722
CRTRI170-15	BIOUG18684-G03	5432339	BIOUG18684-G03	172-CR3	University of Guelph, Centre for Biodiversity Genomics		BOLD:AAE2683	20	Arthropoda	82	Insecta	99	Trichoptera	1563	Polycentropodidae	95632	Polycentropodinae	107312	Neureclipsis	107313	Neureclipsis bimaculata			Kate Perez	BIN Taxonomy Match	(Linnaeus, 1758)			To be sampled from voucher		D.Huber,D.Erasmus,C.Shrimpton					CR3	Hand and kick-net collection	I						Larval		54.643	-122.743
CRTRI171-15	BIOUG18684-G04	5432340	BIOUG18684-G04	173-CR108	University of Guelph, Centre for Biodiversity Genomics		BOLD:AAB3088	20	Arthropoda	82	Insecta	99	Trichoptera	1699	Rhyacophilidae			5706	Rhyacophila	32252	Rhyacophila brunnea			Kate Perez	BIN Taxonomy Match	Banks, 1911		Vouchered:Registered Collection	To be sampled from voucher		D.Huber,D.Erasmus,C.Shrimpton					CR108	Hand and kick-net collection	I						Larval		54.458	-122.722
CRTRI172-15	BIOUG18684-G05	5432341	BIOUG18684-G05	174-CR108	University of Guelph, Centre for Biodiversity Genomics		BOLD:AAB3088	20	Arthropoda	82	Insecta	99	Trichoptera	1699	Rhyacophilidae			5706	Rhyacophila	32252	Rhyacophila brunnea			Kate Perez	BIN Taxonomy Match	Banks, 1911		Vouchered:Registered Collection	To be sampled from voucher		D.Huber,D.Erasmus,C.Shrimpton					CR108	Hand and kick-net collection	I						Larval		54.458	-122.722
CRTRI173-15	BIOUG18684-G06	5432342	BIOUG18684-G06	175-CR108	University of Guelph, Centre for Biodiversity Genomics		BOLD:AAB3088	20	Arthropoda	82	Insecta	99	Trichoptera	1699	Rhyacophilidae			5706	Rhyacophila	32252	Rhyacophila brunnea			Kate Perez	BIN Taxonomy Match	Banks, 1911		Vouchered:Registered Collection	To be sampled from voucher		D.Huber,D.Erasmus,C.Shrimpton					CR108	Hand and kick-net collection	I						Larval		54.458	-122.722
CRTRI174-15	BIOUG18684-G07	5432343	BIOUG18684-G07	176-CR108	University of Guelph, Centre for Biodiversity Genomics		BOLD:AAB3088	20	Arthropoda	82	Insecta	99	Trichoptera	1699	Rhyacophilidae			5706	Rhyacophila	32252	Rhyacophila brunnea			Kate Perez	BIN Taxonomy Match	Banks, 1911		Vouchered:Registered Collection	To be sampled from voucher		D.Huber,D.Erasmus,C.Shrimpton					CR108	Hand and kick-net collection	I						Larval		54.458	-122.722
CRTRI175-15	BIOUG18684-G08	5432344	BIOUG18684-G08	177-CR3	University of Guelph, Centre for Biodiversity Genomics		BOLD:AAA3679	20	Arthropoda	82	Insecta	99	Trichoptera	1469	Hydropsychidae	79195	Hydropsychinae	5202	Hydropsyche	101396	Hydropsyche morosa			Kate Perez	BOLD ID Engine Manual			Vouchered:Registered Collection	To be sampled from voucher		D.Huber,D.Erasmus,C.Shrimpton					CR3	Hand and kick-net collection	I						Pupa		54.643	-122.743
CRTRI176-15	BIOUG18684-G09	5432345	BIOUG18684-G09	178-CR3	University of Guelph, Centre for Biodiversity Genomics		BOLD:AAA3679	20	Arthropoda	82	Insecta	99	Trichoptera	1469	Hydropsychidae	79195	Hydropsychinae	5202	Hydropsyche	101396	Hydropsyche morosa			Kate Perez	BOLD ID Engine Manual			Vouchered:Registered Collection	To be sampled from voucher		D.Huber,D.Erasmus,C.Shrimpton					CR3	Hand and kick-net collection	I						Pupa		54.643	-122.743
CRTRI177-15	BIOUG18684-G10	5432346	BIOUG18684-G10	179-CR3	University of Guelph, Centre for Biodiversity Genomics		BOLD:AAA3679	20	Arthropoda	82	Insecta	99	Trichoptera	1469	Hydropsychidae	79195	Hydropsychinae	5202	Hydropsyche	101396	Hydropsyche morosa			Kate Perez	BOLD ID Engine Manual			Vouchered:Registered Collection	To be sampled from voucher		D.Huber,D.Erasmus,C.Shrimpton					CR3	Hand and kick-net collection	I						Pupa		54.643	-122.743
CRTRI178-15	BIOUG18684-G11	5432347	BIOUG18684-G11	180-CR3	University of Guelph, Centre for Biodiversity Genomics		BOLD:AAA3236	20	Arthropoda	82	Insecta	99	Trichoptera	1469	Hydropsychidae	79195	Hydropsychinae	5202	Hydropsyche	110831	Hydropsyche alternans			Kate Perez	BOLD ID Engine Manual			Vouchered:Registered Collection	To be sampled from voucher		D.Huber,D.Erasmus,C.Shrimpton					CR3	Hand and kick-net collection	I						Pupa		54.643	-122.743
CRTRI179-15	BIOUG18684-G12	5432348	BIOUG18684-G12	181-CR100	University of Guelph, Centre for Biodiversity Genomics		BOLD:AAB2449	20	Arthropoda	82	Insecta	99	Trichoptera	1743	Limnephilidae	79404	Dicosmoecinae	88593	Onocosmoecus	88594	Onocosmoecus unicolor			Kate Perez	BOLD ID Engine Manual	(Banks, 1897)		Vouchered:Registered Collection	To be sampled from voucher		D.Huber,D.Erasmus,C.Shrimpton					CR100	Hand and kick-net collection	I						Larval		54.446	-122.653
CRTRI182-15	BIOUG18684-H03	5432351	BIOUG18684-H03	184-CR4	University of Guelph, Centre for Biodiversity Genomics		BOLD:AAE0945	20	Arthropoda	82	Insecta	99	Trichoptera	1743	Limnephilidae	83352	Limnephilinae	102980	Psychoglypha	110824	Psychoglypha subborealis			Kate Perez	BOLD ID Engine Manual	(Banks, 1924)		Vouchered:Registered Collection	To be sampled from voucher		D.Huber,D.Erasmus,C.Shrimpton					CR4	Hand and kick-net collection	I						Larval		54.388	-122.633
CRTRI183-15	BIOUG18684-H04	5432352	BIOUG18684-H04	185-CR4	University of Guelph, Centre for Biodiversity Genomics		BOLD:AAC5923	20	Arthropoda	82	Insecta	99	Trichoptera	1748	Lepidostomatidae	79166	Lepidostomatinae	6417	Lepidostoma	102945	Lepidostoma unicolor			Kate Perez	BOLD ID Engine Manual	(Banks, 1911)		Vouchered:Registered Collection	To be sampled from voucher		D.Huber,D.Erasmus,C.Shrimpton					CR4	Hand and kick-net collection	I						Larval		54.388	-122.633
CRTRI186-15	BIOUG18684-H07	5432355	BIOUG18684-H07	188-CR100	University of Guelph, Centre for Biodiversity Genomics		BOLD:AAI9526	20	Arthropoda	82	Insecta	99	Trichoptera	1743	Limnephilidae	79404	Dicosmoecinae	5507	Dicosmoecus	102965	Dicosmoecus gilvipes			Jayme E. Sones	BIN Taxonomy Match	(Hagen, 1875)		Vouchered:Registered Collection	To be sampled from voucher		D.Huber,D.Erasmus,C.Shrimpton					CR100	Hand and kick-net collection	I						Larval		54.446	-122.653
CRTRI187-15	BIOUG18684-H08	5432356	BIOUG18684-H08	189-CR100	University of Guelph, Centre for Biodiversity Genomics		BOLD:AAI9526	20	Arthropoda	82	Insecta	99	Trichoptera	1743	Limnephilidae	79404	Dicosmoecinae	5507	Dicosmoecus	102965	Dicosmoecus gilvipes			Jayme E. Sones	BIN Taxonomy Match	(Hagen, 1875)		Vouchered:Registered Collection	To be sampled from voucher		D.Huber,D.Erasmus,C.Shrimpton					CR100	Hand and kick-net collection	I						Larval		54.446	-122.653
CRTRI188-15	BIOUG18684-H09	5432357	BIOUG18684-H09	190-CR3	University of Guelph, Centre for Biodiversity Genomics		BOLD:AAA3236	20	Arthropoda	82	Insecta	99	Trichoptera	1469	Hydropsychidae	79195	Hydropsychinae	5202	Hydropsyche	110831	Hydropsyche alternans			Kate Perez	BOLD ID Engine Manual			Vouchered:Registered Collection	To be sampled from voucher		D.Huber,D.Erasmus,C.Shrimpton					CR3	Hand and kick-net collection	A						Adult		54.643	-122.743
CRTRI189-15	BIOUG18684-H10	5432358	BIOUG18684-H10	191-CR100BR	University of Guelph, Centre for Biodiversity Genomics		BOLD:AAE0281	20	Arthropoda	82	Insecta	99	Trichoptera	1641	Brachycentridae			5495	Brachycentrus	102918	Brachycentrus occidentalis			Kate Perez	BIN Taxonomy Match	Banks, 1911		Vouchered:Registered Collection	To be sampled from voucher		D.Huber,D.Erasmus,C.Shrimpton					CR100BR	Hand and kick-net collection	A						Adult		54.446	-122.653
CRTRI190-15	BIOUG18684-H11	5432359	BIOUG18684-H11	192-CR100BR	University of Guelph, Centre for Biodiversity Genomics		BOLD:AAE0281	20	Arthropoda	82	Insecta	99	Trichoptera	1641	Brachycentridae			5495	Brachycentrus	102918	Brachycentrus occidentalis			Kate Perez	BIN Taxonomy Match	Banks, 1911		Vouchered:Registered Collection	To be sampled from voucher		D.Huber,D.Erasmus,C.Shrimpton					CR100BR	Hand and kick-net collection	A						Adult		54.446	-122.653
CRTRI191-15	BIOUG18683-A04.1	5526254	BIOUG18683-A04	6-CR108	University of Guelph, Centre for Biodiversity Genomics		BOLD:AAB3049	20	Arthropoda	82	Insecta	99	Trichoptera	1469	Hydropsychidae	95208	Arctopsychinae	95209	Arctopsyche	102925	Arctopsyche grandis					(Banks, 1900)					D.Huber,D.Erasmus,C.Shrimpton						Hand and kick-net collection	I						Larval		54.458	-122.722
CRTRI193-15	BIOUG18683-A11.1	5526256	BIOUG18683-A11	13-CR2	University of Guelph, Centre for Biodiversity Genomics		BOLD:AAB3049	20	Arthropoda	82	Insecta	99	Trichoptera	1469	Hydropsychidae	95208	Arctopsychinae	95209	Arctopsyche	102925	Arctopsyche grandis			Jayme E. Sones	BIN Taxonomy Match	(Banks, 1900)					D.Huber,D.Erasmus,C.Shrimpton						Hand and kick-net collection	I						Larval		54.484	-122.721
CRTRI194-15	BIOUG18683-C07.1	5526257	BIOUG18683-C07	33-CR2	University of Guelph, Centre for Biodiversity Genomics		BOLD:AAK7943	20	Arthropoda	82	Insecta	99	Trichoptera	1748	Lepidostomatidae	79166	Lepidostomatinae	6417	Lepidostoma					Jayme E. Sones	BIN Taxonomy Match						D.Huber,D.Erasmus,C.Shrimpton						Hand and kick-net collection	I						Pupa		54.484	-122.721
CRTRI197-15	BIOUG18683-D04.1	5526260	BIOUG18683-D04	42-CR108	University of Guelph, Centre for Biodiversity Genomics		BOLD:AAC5923	20	Arthropoda	82	Insecta	99	Trichoptera	1748	Lepidostomatidae	79166	Lepidostomatinae	6417	Lepidostoma	102945	Lepidostoma unicolor					(Banks, 1911)					D.Huber,D.Erasmus,C.Shrimpton						Hand and kick-net collection	I						Larval		54.458	-122.722
CRTRI198-15	BIOUG18683-D11.1	5526261	BIOUG18683-D11	49-CR4	University of Guelph, Centre for Biodiversity Genomics		BOLD:AAE0945	20	Arthropoda	82	Insecta	99	Trichoptera	1743	Limnephilidae	83352	Limnephilinae	102980	Psychoglypha	110824	Psychoglypha subborealis					(Banks, 1924)					D.Huber,D.Erasmus,C.Shrimpton						Hand and kick-net collection	I						Larval		54.388	-122.633
CRTRI199-15	BIOUG18683-E01.1	5526262	BIOUG18683-E01	51-CR4	University of Guelph, Centre for Biodiversity Genomics		BOLD:AAC5923	20	Arthropoda	82	Insecta	99	Trichoptera	1748	Lepidostomatidae	79166	Lepidostomatinae	6417	Lepidostoma	102945	Lepidostoma unicolor					(Banks, 1911)					D.Huber,D.Erasmus,C.Shrimpton						Hand and kick-net collection	I						Larval		54.388	-122.633
CRTRI202-15	BIOUG18683-E05.1	5526265	BIOUG18683-E05	55-CR4	University of Guelph, Centre for Biodiversity Genomics		BOLD:AAC5923	20	Arthropoda	82	Insecta	99	Trichoptera	1748	Lepidostomatidae	79166	Lepidostomatinae	6417	Lepidostoma	102945	Lepidostoma unicolor					(Banks, 1911)					D.Huber,D.Erasmus,C.Shrimpton						Hand and kick-net collection	I						Larval		54.388	-122.633
CRTRI203-15	BIOUG18683-F07.1	5526266	BIOUG18683-F07	69-CR3	University of Guelph, Centre for Biodiversity Genomics		BOLD:ACG9704	20	Arthropoda	82	Insecta	99	Trichoptera	1556	Leptoceridae	95627	Leptocerinae	5238	Ceraclea	32216	Ceraclea resurgens					(Walker, 1852)					D.Huber,D.Erasmus,C.Shrimpton						Hand and kick-net collection	I						Larval		54.643	-122.743
CRTRI204-15	BIOUG18683-F09.1	5526267	BIOUG18683-F09	71-CR4	University of Guelph, Centre for Biodiversity Genomics		BOLD:AAC4650	20	Arthropoda	82	Insecta	99	Trichoptera	1641	Brachycentridae			5500	Micrasema	102919	Micrasema bactro			Emily A Yurkowski		Ross, 1938					D.Huber,D.Erasmus,C.Shrimpton						Hand and kick-net collection	I						Larval		54.388	-122.633
CRTRI205-15	BIOUG18683-F10.1	5526268	BIOUG18683-F10	72-CR108	University of Guelph, Centre for Biodiversity Genomics		BOLD:AAE5200	20	Arthropoda	82	Insecta	99	Trichoptera	1673	Hydroptilidae	95634	Hydroptilinae	95635	Hydroptila	131366	Hydroptila arctia					Ross, 1938					D.Huber,D.Erasmus,C.Shrimpton						Hand and kick-net collection	I						Larval		54.458	-122.722
CRTRI206-15	BIOUG18683-G05.1	5526269	BIOUG18683-G05	79-CR4	University of Guelph, Centre for Biodiversity Genomics		BOLD:AAC5045	20	Arthropoda	82	Insecta	99	Trichoptera	1743	Limnephilidae	79404	Dicosmoecinae	5507	Dicosmoecus	32243	Dicosmoecus atripes					(Hagen, 1875)					D.Huber,D.Erasmus,C.Shrimpton						Hand and kick-net collection	I						Larval		54.388	-122.633
CRTRI207-15	BIOUG18683-G06.1	5526270	BIOUG18683-G06	80-CR100	University of Guelph, Centre for Biodiversity Genomics		BOLD:AAI9526	20	Arthropoda	82	Insecta	99	Trichoptera	1743	Limnephilidae	79404	Dicosmoecinae	5507	Dicosmoecus	102965	Dicosmoecus gilvipes			Jayme E. Sones	BIN Taxonomy Match	(Hagen, 1875)					D.Huber,D.Erasmus,C.Shrimpton						Hand and kick-net collection	I						Larval		54.446	-122.653
CRTRI208-15	BIOUG18684-A02.1	5526271	BIOUG18684-A02	99-CR4	University of Guelph, Centre for Biodiversity Genomics		BOLD:AAC5923	20	Arthropoda	82	Insecta	99	Trichoptera	1748	Lepidostomatidae	79166	Lepidostomatinae	6417	Lepidostoma	102945	Lepidostoma unicolor					(Banks, 1911)					D.Huber,D.Erasmus,C.Shrimpton						Hand and kick-net collection	A						Adult		54.388	-122.633
CRTRI217-15	BIOUG18684-D06.1	5526280	BIOUG18684-D06	139-CR4	University of Guelph, Centre for Biodiversity Genomics		BOLD:AAC5923	20	Arthropoda	82	Insecta	99	Trichoptera	1748	Lepidostomatidae	79166	Lepidostomatinae	6417	Lepidostoma	102945	Lepidostoma unicolor			Emily A Yurkowski		(Banks, 1911)					D.Huber,D.Erasmus,C.Shrimpton						Hand and kick-net collection	I						Larval		54.388	-122.633
CRTRI218-15	BIOUG18684-D07.1	5526281	BIOUG18684-D07	140-CR100	University of Guelph, Centre for Biodiversity Genomics		BOLD:ACF2295	20	Arthropoda	82	Insecta	99	Trichoptera	1748	Lepidostomatidae	79166	Lepidostomatinae	6417	Lepidostoma	102944	Lepidostoma pluviale					(Milne, 1936)					D.Huber,D.Erasmus,C.Shrimpton						Hand and kick-net collection	I						Larval		54.446	-122.653
CRTRI221-15	BIOUG18684-H02.1	5526284	BIOUG18684-H02	183-CR4	University of Guelph, Centre for Biodiversity Genomics		BOLD:AAE0945	20	Arthropoda	82	Insecta	99	Trichoptera	1743	Limnephilidae	83352	Limnephilinae	102980	Psychoglypha	110824	Psychoglypha subborealis					(Banks, 1924)					D.Huber,D.Erasmus,C.Shrimpton						Hand and kick-net collection	I						Larval		54.388	-122.633
CRTRI222-15	BIOUG18684-H05.1	5526285	BIOUG18684-H05	186-CR4	University of Guelph, Centre for Biodiversity Genomics		BOLD:AAC5923	20	Arthropoda	82	Insecta	99	Trichoptera	1748	Lepidostomatidae	79166	Lepidostomatinae	6417	Lepidostoma	102945	Lepidostoma unicolor					(Banks, 1911)					D.Huber,D.Erasmus,C.Shrimpton						Hand and kick-net collection	I						Larval		54.388	-122.633
[truncated: 30 more columns]
